# Supplementary material for: Geographic mode of speciation in a mountain specialist Avian family endemic to the Palearctic
Source: Ecol Evol. 2013 Apr 18;3(6):1518–28. doi: 10.1002/ece3.539 (PMC3686188; doi:10.1002/ece3.539)
Supplement: Supplementary file 5 [file ece30003-1518-SD5.txt]

Page%1 Appendix%S1%Samples
Appendix S1Samples used in this study, their collection dates and localities.
ID Institution/Person Species Sex Date Lat Lon Country
SVD4405 SDM Anthus gustavi F 3-Jun-09 52.81 156.43 Russia
SGA0811 MSUZM Motacilla alba F 53.92 102.05 Russia
IVF0746 SDM Motacilla cinerea F 26-Jun-06 44.04 40.85 Russia
BKS1748 UWBM 49351 Motacilla citreola F 3-Jun-94 51.58 37.21 Russia
SVD4468 SDM Motacilla flava F 10-Jun-09 52.81 156.42 Russia
C063701 CIBIO Passer domesticus M 4-Aug-09 41.31 -8.73 Portugal
E21340 CIBIO Passer domesticus F 19-May-10 31.72 -6.97 Morocco
GAV3349 TCWC Plocepasser mahali ? 29-Dec-10 -28.37 24.48 South Africa
GAV0210 UWBM 46587 Prunella atrogularis M 9-Jun-93 51.03 85.65 Russia
R118888 MSUZM Prunella atrogularis F 22-Sep-36 62.47 59.03 Russia
R118889 MSUZM Prunella atrogularis M 16-Sep-36 62.47 59.03 Russia
SGA1414 MSUZM Prunella atrogularis M 19-Jun-11 51.04 85.64 Russia
SGA1419 MSUZM Prunella atrogularis M 20-Jun-11 51.04 85.64 Russia
EAK64 MSUZM Prunella collaris M 8-May-04 43.45 41.78 Russia
IVF1091 SDM Prunella collaris F 13-Jun-11 40.47 44.19 Armenia
MSUZM72000 MSUZM7/2000 Prunella collaris F 27-Jan-98 43.72 42.65 Russia
N6 MSUZM Prunella collaris F 27-Jun-07 47.11 136.54 Russia
RYA2451 MSUZM Prunella collaris F 27-Jun-07 47.11 136.54 Russia
SVD2079 UWBM 64765 Prunella collaris M 8-Jul-99 43.82 40.72 Russia
10598 BMNH 1965.M.10598 Prunella fagani M 27-Dec-48 Yemen
10600 BMNH 1965.M.10600 Prunella fagani M 27-Dec-48 Yemen
DAB0245 UWBM 46404 Prunella fulvescens M 25-May-93 42.98 75.88 Kazakhstan
DAB2267 UWBM 57989 Prunella fulvescens F 5-Jun-97 44.90 100.57 Mongolia
DAB0264 UWBM 46423 Prunella himalayana F 27-May-93 42.98 75.88 Kazakhstan
SVD2275 UWBM 66677 Prunella himalayana F 23-Jun-00 50.13 90.05 Russia
15218 KU (Tissue# 15218) Prunella immaculata ? Myanmar
15219 KU (Tissue# 15219) Prunella immaculata ? Myanmar
PAH710 KU 114405 (Tissue# 20366) Prunella kozlowi M 10-Jun-09 43.50 104.01 MongoliaPage%2 Appendix%S1%Samples
Appendix S1(continued) Samples used in this study, their collection dates and localities.
ID Institution/Person Species Sex Date Lat Lon Country
PAH716 KU 117329 (Tissue# 20375) Prunella kozlowi M 12-Jun-09 Mongolia
PAH717 KU 114404 (Tissue# 20376) Prunella kozlowi M 12-Jun-09 43.49 104.07 Mongolia
HLO074 KU 114385 (Tissue# 20401) Prunella kozlowi M 14-Jun-09 43.49 104.09 Mongolia
PAH762 KU 114406 (Tissue# 20463) Prunella kozlowi F 1-Jul-09 43.62 103.75 Mongolia
PAH781 KU 115098 (Tissue# 20491) Prunella kozlowi ? 7-Jul-09 43.83 103.29 Mongolia
SGA0666 MSUZM Prunella kozlowi F 31-May-10 50.02 95.07 Russia
B1331 MCCI-B-1331 Prunella modularis ? pullus 44.97 6.93 Italy
BKS7036 USNM 637507 Prunella modularis F 31-May-06 41.48 24.33 Greece
CBH0877 MSUZM Prunella modularis F 14-Sep-04 58.39 50.44 Russia
GVA021 MSUZM Prunella modularis M 5-May-06 54.90 20.28 Russia
KDV05 MSUZM Prunella modularis F 23-Apr-04 54.84 37.71 Russia
MR0354 MNHB Prunella modularis F 19-May-08 42.88 19.38 Serbia
SVD4706 MSUZM Prunella modularis ? 12-Aug-11 60.79 59.55 Russia
CSW4550 UWBM 44004 Prunella montanella F 17-Jul-92 60.09 150.79 Russia
SVD0267 UWBM 47361 Prunella montanella M 25-Jun-93 50.77 134.75 Russia
IVF1092 SDM Prunella ocularis M 13-Jun-11 40.41 44.25 Armenia
IVF1093 SDM Prunella ocularis M 13-Jun-11 40.41 44.25 Armenia
IVF1094 SDM Prunella ocularis M 13-Jun-11 40.41 44.25 Armenia
IVF1095 SDM Prunella ocularis M 13-Jun-11 40.41 44.25 Armenia
IVF1096 SDM Prunella ocularis M 13-Jun-11 40.41 44.25 Armenia
IVF1101 SDM Prunella ocularis M 16-Jun-11 40.41 44.25 Armenia
MAR3636 J. Martens Prunella rubiculoides M 31-Aug-02 35.40 99.43 China
MAR1794 J. Martens Prunella rubiculoides M 27-Jun-01 36.73 99.78 China
RYA1708 MSUZM R123605/UWBM 45240 Prunella rubida M 14-Jul-04 45.06 147.79 Russia
15220 KU (Tissue# 15220) Prunella strophiata ? Myanmar
FBG2139 KU 117268 (Tissue# 25162) Prunella strophiata M 20-Oct-89 33.07 102.80 China
GAV3216 TCWC Quelea quelea M 26-May-09 -28.37 24.48 South Africa
