# Supplementary material for: Geographic mode of speciation in a mountain specialist Avian family endemic to the Palearctic
Source: Ecol Evol. 2013 Apr 18;3(6):1518–28. doi: 10.1002/ece3.539 (PMC3686188; doi:10.1002/ece3.539)
Supplement: Supplementary file 6 [file ece30003-1518-SD6.txt]

Appendix(S2(Primers Page(1
Appendix S2Primer pairs used for amplification of ND2 and ACO1I9 fromdegraded samples
ND2
L5215 TATCGGGCCCATACCCCGAAAAT H257 ATGGCACACAGGACAATGGGA
L243 TCAGCTCTGGTCCTATTCTCCA H491 CATAGCCATCCTTTCGGCAG
L491 TAACCCCACCCTCCTAACTACC H713 AATGACTGCATGGACAAAGACC
L667 AACTGCGGCTGTATTTCTCACC H850 CCCCAGCAGCCACAATCATT
L871 TCCTCCCCAAATGACTAATCA H1064 CTTTGAAGGCCTTCGGTTTA
ACO1I9
ACO1I9F CTGTGGGAATGCTGAGAGATTT ACO1I9R247 TTAGTTCGATAGGGCTTTGA
ACO1I9F251 GCTGGTACAGATTCTTCAGTTAGT ACO1I9R520 GTAACTTGTGTTTGGGTCTGC
ACO1I9F486 CTGTATCCAGGAAAGTCAAGAATA ACO1I9R698 GCATGAAGCCATCTTTTAGA
ACO1I9F674 CCAGTATTTCTTCACATCATTTTT ACO1I9R861 TTTGATAGCCATACCTGTGAGC
ACO1I9F856 CATTGGGTTTTTCAGTAACTTTAG ACO1I9R CTGCAGCAAGGCACAACAGT
ACO1I9FintPrunCCTCTGTGGTAACCTCAGAGCA ACO1I9Rint TTGTAACTTGTGTTTGGGTCTGC
