# Supplementary material for: Geographic mode of speciation in a mountain specialist Avian family endemic to the Palearctic
Source: Ecol Evol. 2013 Apr 18;3(6):1518–28. doi: 10.1002/ece3.539 (PMC3686188; doi:10.1002/ece3.539)
Supplement: Supplementary file 7 [file ece30003-1518-SD7.txt]

 
 
Supplementary Appendix 3.  Phylogenetictreebased on completesequences of mtDNA 
ND2 gene.  Numbers nextto thebranches show theposterior probability.  Thetreewas 
reconstructed in BEASTv1.7.4 (Drummond etal., 2012) using GTR+G+I modelof 
substitutions, Yuleprocess speciation and strictmolecular clock priors.  A singlenumber 
nextto thebranch shows its posterior probability, whereas aseries of threenumbers 
connected by dashes nextto thenodes represent, leftto right, theminimum95% HPD 
interval, mean, and its maximum95% HPD intervalfor thenodeagein million years. 
GAV3216  Quelea quelea
GAV3349  Plocepasser mahali
C063701  Passer domesticus
SVD4405  Anthus gustavi
SGA0811  Motacilla alba
IVF0746  M. cinerea
SVD4468  M. flava
BKS1748  M. citreola
Prunella himalayanaSVD2275DAB0264
P.collaris erythropygiaRYA2451N6
SVD2079
MSUZM72000
IVF1091
EAK64
P.  c .  mon t ana
15218
15219 P.immaculata
MAR1794
MAR3636 P.  r u b i c u l o i d e s
BKS7036
MR0354
B1331
CBH0877
GVA021
KDV05
SVD4706
P.  modu l a r i s
R118889
R118888
SGA1419
GAV0210
SGA1414
P.  a .  a t r o gu l a r i s
P.  a t r o gu l a r i s  h u t t o n i
10600
10598 P.  f a g an i
IVF1093
IVF1094
IVF1095
IVF1092
IVF1101
IVF1096
P.  o cu l a r i s
RYA1708 P.  r u b i d a
SVD0267
CSW4550 P.  mon t ane l l a
15220
25162 P.strophiata
DAB2267
DAB0245 P.fulvescens
20366
20491
20375
20376
20463
20401
SGA0666
P.  k o z l ow i
1
0.53-0.78-1.05
0.4-0.62-0.85
0.25-0.43-0.62
4.54-6.39-8.48
6.88-9.52-12.34
7.54-10.82-14.44
9.99-
13.38-
17.11
9.24-
12.36-
15.85 1.88-2.65-3.46
0.69-1.04-1.43
5.22-6.87-8.78
3.47-4.57-5.81
3.08-4.07-5.14
1.8-2.36-2.96 1.41-1.9-
2.42
0.66-
0.97-
1.31
1.7-2.2-2.74 1.05-1.48-
1.98
1.58-2.06-2.61
0.08-
0.18-
0.29
0.56-0.83-1.13
0.1-0.22-0.34
1
1
0.97
1
1
1
1
1
1
1
1
1
1
1
1
1
1
1
11
1
1
1
1
1
1
1
1.0 Ma
0.99
