# Supplementary material for: Geographic mode of speciation in a mountain specialist Avian family endemic to the Palearctic
Source: Ecol Evol. 2013 Apr 18;3(6):1518–28. doi: 10.1002/ece3.539 (PMC3686188; doi:10.1002/ece3.539)
Supplement: Supplementary file 8 [file ece30003-1518-SD8.txt]

 
Supplimentary Appendix 4.  Phylogenetictreebased on completesequences of ACO1I9.  
Numbers nextto thebranches show theposterior probability.  Thetreewas reconstructed 
in BEASTv1.7.4 (Drummond etal., 2012) using GTR+G+I modelof substitutions, Yule
process speciation and strictmolecular clock priors.  A singlenumber nextto thebranch 
shows its posterior probability, whereas aseries of threenumbers connected by dashes 
nextto thenodes represent, leftto right, theminimum95% HPD interval, mean, and its 
maximum95% HPD intervalfor thenodeagein million years. 
SVD4405   Anthus gustavi
IVF0746   Motacilla cinerea
SGA0811   M. alba
SVD4468   M. flava
BKS1748   M. citreola
GAV3349 Plocepasser mahali 
GAV3216 Quelea quelea
E21340   
C063701   
C063701
DAB0264 Prunella himalayanaSVD2275
RYA2451 P.  c o l l a r i s  e r y t h r o p y g i a
P.  c o l l a r i s  mon t a n a
P.  immacu l a t a
P.  r u b i c u l o i d e s
P.  r u b i d a
P.  k o z l ow i
P.  mon t a n e l l a
P.strophiata
P.  modu l a r i s
P.  f u l v e s c e n s
P.  a t r o g u l a r i s
P.  o c u l a r i s
P.  f a g a n i
N6
SVD2079
IVF1091
SVD2079
MSU72000
EAK064
15218
15218
15219
15219
MAR1794
MAR1794
MAR3636
MAR3636
RYA1708
PAH710
PAH710
PAH716
PAH716
PAH781
PAH781
PAH717
PAH717
PAH762
HLO074
SGA0666
SVD0267
SVD0267
E21340  
C063701 
C063701
Passer domesticus
DAB0264
SVD2275
2451
SVD2079
IVF1091
SVD2079
MSU72000
EAK064
15219
15219
MAR1794
MAR1794
71
71
81
81
717
717
AH762
HLO074
SGA0666
SVD0267
SVD0267
15220
FBG2139
SVD4706
CBH0877
KDV05
MR0354
BKS7036
B1331
GVA021
DAB0245
DAB0245
DAB2267
SGA1414
SGA1419
GAV0210
IVF1092
IVF1092
IVF1096
IVF1096
IVF1095
IVF1101
IVF1094
IVF1093
10600
10600
10598
10598
15220
FBG2139
SVD4706
CBH0877
KDV05
MR0354
BKS7036
B1331
DAB0245
DAB0245
SGA1414
SGA1419
GAV0210
IVF1092
IVF1092
IVF1096
IVF1096
IVF1095
IVF1
IVF1094
IVF1093
10600
10598
1
0.1-0.56-1.1
0.99
0.77-1.68-2.69
1.31-2.52-3.86
6.03-9.72-13.84
6.21-9.62-13.52
7.88-11.7-16.17
9.99-
14.85-
20.34
8.56-
12.66-
17.47
0.47-1.24-2.14
2.55-4.33-6.35
0.32-1.09-2.07
4.13-6.49-9.15
1.89-3.15-4.62
1.55-2.56-3.74
0.95-
1.83-
2.84
1.11-1.86-2.72
1.01-1.72-2.47
0.68-1.29-1.92
0.44-0.97-1.57
0.92-1.57-2.3
0.75-1.38-2.04
0.51-1.04-1.69
0.31-0.68-1.11
0.21-0.55-0.9
1
1
1
1
1
1
11
1
0.92 0.82
1
1
1
1
1
1
1
1
1
1
1
1
1
0.88
1
0.99
1.0 Ma
